# Supplementary material for: Global incidence and mortality trends of gastric cancer and predicted mortality of gastric cancer by 2035
Source: BMC Public Health. 2024 Jul 2;24:1763. doi: 10.1186/s12889-024-19104-6 (PMC11221210; doi:10.1186/s12889-024-19104-6)
Supplement: Supplementary file 8 — Supplement Figure 8: mortality joinpoint. [file 12889_2024_19104_MOESM8_ESM.zip]

Archive with 332 entries (332 files):
- Supplement Figure 8 mortality joinpoint/Australia female 0-85+.jpg
- Supplement Figure 8 mortality joinpoint/Australia female 20-44.jpg
- Supplement Figure 8 mortality joinpoint/Australia female 45-69.jpg
- Supplement Figure 8 mortality joinpoint/Australia female 70-85+.jpg
- Supplement Figure 8 mortality joinpoint/Australia male 0-85+.jpg
- Supplement Figure 8 mortality joinpoint/Australia male 20-44.jpg
- Supplement Figure 8 mortality joinpoint/Australia male 45-69.jpg
- Supplement Figure 8 mortality joinpoint/Australia male 70-85+.jpg
- Supplement Figure 8 mortality joinpoint/Austria female 0-85+.jpg
- Supplement Figure 8 mortality joinpoint/Austria female 20-44.jpg
- Supplement Figure 8 mortality joinpoint/Austria female 45-69.jpg
- Supplement Figure 8 mortality joinpoint/Austria female 70-85+.jpg
- Supplement Figure 8 mortality joinpoint/Austria male 0-85+.jpg
- Supplement Figure 8 mortality joinpoint/Austria male 20-44.jpg
- Supplement Figure 8 mortality joinpoint/Austria male 45-69.jpg
- Supplement Figure 8 mortality joinpoint/Austria male 70-85+.jpg
- Supplement Figure 8 mortality joinpoint/Belarus female 0-85+.jpg
- Supplement Figure 8 mortality joinpoint/Belarus female 20-44.jpg
- Supplement Figure 8 mortality joinpoint/Belarus female 45-69.jpg
- Supplement Figure 8 mortality joinpoint/Belarus female 70-85+.jpg
- Supplement Figure 8 mortality joinpoint/Belarus male 0-85+.jpg
- Supplement Figure 8 mortality joinpoint/Belarus male 20-45.jpg
- Supplement Figure 8 mortality joinpoint/Belarus male 45-69.jpg
- Supplement Figure 8 mortality joinpoint/Belarus male 70-85+.jpg
- Supplement Figure 8 mortality joinpoint/Brazil female 0-85+.jpg
- Supplement Figure 8 mortality joinpoint/Brazil female 20-44.jpg
- Supplement Figure 8 mortality joinpoint/Brazil female 45-69.jpg
- Supplement Figure 8 mortality joinpoint/Brazil female 70-85+.jpg
- Supplement Figure 8 mortality joinpoint/Brazil male 0-85+.jpg
- Supplement Figure 8 mortality joinpoint/Brazil male 20-44.jpg
- Supplement Figure 8 mortality joinpoint/Brazil male 45-69.jpg
- Supplement Figure 8 mortality joinpoint/Brazil male 70-85+.jpg
- Supplement Figure 8 mortality joinpoint/Bulgaria female 0-85+.jpg
- Supplement Figure 8 mortality joinpoint/Bulgaria female 20-44.jpg
- Supplement Figure 8 mortality joinpoint/Bulgaria female 45-69.jpg
- Supplement Figure 8 mortality joinpoint/Bulgaria female 70-85+.jpg
- Supplement Figure 8 mortality joinpoint/Bulgaria male 0-85+.jpg
- Supplement Figure 8 mortality joinpoint/Bulgaria male 20-44.jpg
- Supplement Figure 8 mortality joinpoint/Bulgaria male 45-69.jpg
- Supplement Figure 8 mortality joinpoint/Bulgaria male 70-85+.jpg
- Supplement Figure 8 mortality joinpoint/Canada female 0-85+.jpg
- Supplement Figure 8 mortality joinpoint/Canada female 20-44.jpg
- Supplement Figure 8 mortality joinpoint/Canada female 45-69.jpg
- Supplement Figure 8 mortality joinpoint/Canada female 70-85+.jpg
- Supplement Figure 8 mortality joinpoint/Canada male 0-85+.jpg
- Supplement Figure 8 mortality joinpoint/Canada male 20-44.jpg
- Supplement Figure 8 mortality joinpoint/Canada male 45-69.jpg
- Supplement Figure 8 mortality joinpoint/Canada male 70-85+.jpg
- Supplement Figure 8 mortality joinpoint/Chile female 0-85+.jpg
- Supplement Figure 8 mortality joinpoint/Chile female 20-44.jpg
- Supplement Figure 8 mortality joinpoint/Chile female 45-69.jpg
- Supplement Figure 8 mortality joinpoint/Chile female 70-85+.jpg
- Supplement Figure 8 mortality joinpoint/Chile male 0-85+.jpg
- Supplement Figure 8 mortality joinpoint/Chile male 20-44.jpg
- Supplement Figure 8 mortality joinpoint/Chile male 45-69.jpg
- Supplement Figure 8 mortality joinpoint/Chile male 70-85+.jpg
- Supplement Figure 8 mortality joinpoint/China female 0-85+.jpg
- Supplement Figure 8 mortality joinpoint/China female 20-44.jpg
- Supplement Figure 8 mortality joinpoint/China female 45-69.jpg
- Supplement Figure 8 mortality joinpoint/China female 70-85+.jpg
- Supplement Figure 8 mortality joinpoint/China male 0-85+.jpg
- Supplement Figure 8 mortality joinpoint/China male 20-44.jpg
- Supplement Figure 8 mortality joinpoint/China male 45-69.jpg
- Supplement Figure 8 mortality joinpoint/China male 70-85+.jpg
- Supplement Figure 8 mortality joinpoint/Colombia female 0-85+.jpg
- Supplement Figure 8 mortality joinpoint/Colombia female 20-44.jpg
- Supplement Figure 8 mortality joinpoint/Colombia female 45-69.jpg
- Supplement Figure 8 mortality joinpoint/Colombia female 70-85+.jpg
- Supplement Figure 8 mortality joinpoint/Colombia male 0-85+.jpg
- Supplement Figure 8 mortality joinpoint/Colombia male 20-44.jpg
- Supplement Figure 8 mortality joinpoint/Colombia male 45-69.jpg
- Supplement Figure 8 mortality joinpoint/Colombia male 70-85+.jpg
- Supplement Figure 8 mortality joinpoint/Croatia female 0-85+.jpg
- Supplement Figure 8 mortality joinpoint/Croatia female 20-44.jpg
- Supplement Figure 8 mortality joinpoint/Croatia female 45-69.jpg
- Supplement Figure 8 mortality joinpoint/Croatia female 70-85+.jpg
- Supplement Figure 8 mortality joinpoint/Croatia male 0-85+.jpg
- Supplement Figure 8 mortality joinpoint/Croatia male 20-44.jpg
- Supplement Figure 8 mortality joinpoint/Croatia male 45-69.jpg
- Supplement Figure 8 mortality joinpoint/Croatia male 70-85+.jpg
- Supplement Figure 8 mortality joinpoint/Cyprus female 0-85+.jpg
- Supplement Figure 8 mortality joinpoint/Cyprus female 45-69.jpg
- Supplement Figure 8 mortality joinpoint/Cyprus male 0-85+.jpg
- Supplement Figure 8 mortality joinpoint/Cyprus male 20-44.jpg
- Supplement Figure 8 mortality joinpoint/Cyprus male 45-69.jpg
- Supplement Figure 8 mortality joinpoint/Cyprus male 70-85+.jpg
- Supplement Figure 8 mortality joinpoint/Czech Republic female 0-85+.jpg
- Supplement Figure 8 mortality joinpoint/Czech Republic female 20-44.jpg
- Supplement Figure 8 mortality joinpoint/Czech Republic female 45-69.jpg
- Supplement Figure 8 mortality joinpoint/Czech Republic female 70-85+.jpg
- Supplement Figure 8 mortality joinpoint/Czech Republic male 0-85+.jpg
- Supplement Figure 8 mortality joinpoint/Czech Republic male 20-44.jpg
- Supplement Figure 8 mortality joinpoint/Czech Republic male 45-69.jpg
- Supplement Figure 8 mortality joinpoint/Czech Republic male 70-85+.jpg
- Supplement Figure 8 mortality joinpoint/Denmark female 0-85+.jpg
- Supplement Figure 8 mortality joinpoint/Denmark female 20-44.jpg
- Supplement Figure 8 mortality joinpoint/Denmark female 45-69.jpg
- Supplement Figure 8 mortality joinpoint/Denmark female 70-85+.jpg
- Supplement Figure 8 mortality joinpoint/Denmark male 0-85+.jpg
- Supplement Figure 8 mortality joinpoint/Denmark male 20-44.jpg
- Supplement Figure 8 mortality joinpoint/Denmark male 45-69.jpg
- Supplement Figure 8 mortality joinpoint/Denmark male 70-85+.jpg
- Supplement Figure 8 mortality joinpoint/Ecuado female 20-44.jpg
- Supplement Figure 8 mortality joinpoint/Ecuador female 0-85+.jpg
- Supplement Figure 8 mortality joinpoint/Ecuador female 45-69.jpg
- Supplement Figure 8 mortality joinpoint/Ecuador female 70-85+.jpg
- Supplement Figure 8 mortality joinpoint/Ecuador male 0-85+.jpg
- Supplement Figure 8 mortality joinpoint/Ecuador male 20-44.jpg
- Supplement Figure 8 mortality joinpoint/Ecuador male 45-69.jpg
- Supplement Figure 8 mortality joinpoint/Ecuador male 70-85+.jpg
- Supplement Figure 8 mortality joinpoint/Estonia female 0-85+.jpg
- Supplement Figure 8 mortality joinpoint/Estonia female 20-44.jpg
- Supplement Figure 8 mortality joinpoint/Estonia female 45-69.jpg
- Supplement Figure 8 mortality joinpoint/Estonia female 70-85+.jpg
- Supplement Figure 8 mortality joinpoint/Estonia male 0-85+.jpg
- Supplement Figure 8 mortality joinpoint/Estonia male 20-44.jpg
- Supplement Figure 8 mortality joinpoint/Estonia male 45-69.jpg
- Supplement Figure 8 mortality joinpoint/Estonia male 70-85+.jpg
- Supplement Figure 8 mortality joinpoint/Finland female 0-85+.jpg
- Supplement Figure 8 mortality joinpoint/Finland female 20-44.jpg
- Supplement Figure 8 mortality joinpoint/Finland female 45-69.jpg
- Supplement Figure 8 mortality joinpoint/Finland female 70-85+.jpg
- Supplement Figure 8 mortality joinpoint/Finland male 0-85+.jpg
- Supplement Figure 8 mortality joinpoint/Finland male 20-44.jpg
- Supplement Figure 8 mortality joinpoint/Finland male 45-69.jpg
- Supplement Figure 8 mortality joinpoint/Finland male 70-85+.jpg
- Supplement Figure 8 mortality joinpoint/France female 0-85+.jpg
- Supplement Figure 8 mortality joinpoint/France female 20-44.jpg
- Supplement Figure 8 mortality joinpoint/France female 45-69.jpg
- Supplement Figure 8 mortality joinpoint/France female 70-85+.jpg
- Supplement Figure 8 mortality joinpoint/France male 0-85+.jpg
- Supplement Figure 8 mortality joinpoint/France male 20-44.jpg
- Supplement Figure 8 mortality joinpoint/France male 45-69.jpg
- Supplement Figure 8 mortality joinpoint/France male 70-85+.jpg
- Supplement Figure 8 mortality joinpoint/Germany female 0-85+.jpg
- Supplement Figure 8 mortality joinpoint/Germany female 20-44.jpg
- Supplement Figure 8 mortality joinpoint/Germany female 45-69.jpg
- Supplement Figure 8 mortality joinpoint/Germany female 70-85+.jpg
- Supplement Figure 8 mortality joinpoint/Germany male 0-85+.jpg
- Supplement Figure 8 mortality joinpoint/Germany male 20-44.jpg
- Supplement Figure 8 mortality joinpoint/Germany male 45-69.jpg
- Supplement Figure 8 mortality joinpoint/Germany male 70-85+.jpg
- Supplement Figure 8 mortality joinpoint/Iceland female 0-85+.jpg
- Supplement Figure 8 mortality joinpoint/Iceland female 45-69.jpg
- Supplement Figure 8 mortality joinpoint/Iceland female 70-85+.jpg
- Supplement Figure 8 mortality joinpoint/Iceland male 0-85+.jpg
- Supplement Figure 8 mortality joinpoint/Iceland male 45-69.jpg
- Supplement Figure 8 mortality joinpoint/Iceland male 70-85+.jpg
- Supplement Figure 8 mortality joinpoint/Ireland female 0-85+.jpg
- Supplement Figure 8 mortality joinpoint/Ireland female 20-44.jpg
- Supplement Figure 8 mortality joinpoint/Ireland female 45-69.jpg
- Supplement Figure 8 mortality joinpoint/Ireland female 70-85+.jpg
- Supplement Figure 8 mortality joinpoint/Ireland male 0-85+.jpg
- Supplement Figure 8 mortality joinpoint/Ireland male 20-44.jpg
- Supplement Figure 8 mortality joinpoint/Ireland male 45-69.jpg
- Supplement Figure 8 mortality joinpoint/Ireland male 70-85+.jpg
- Supplement Figure 8 mortality joinpoint/Israel female 0-85+.jpg
- Supplement Figure 8 mortality joinpoint/Israel female 20-44.jpg
- Supplement Figure 8 mortality joinpoint/Israel female 45-69.jpg
- Supplement Figure 8 mortality joinpoint/Israel female 70-85+.jpg
- Supplement Figure 8 mortality joinpoint/Israel male 0-85+.jpg
- Supplement Figure 8 mortality joinpoint/Israel male 20-44.jpg
- Supplement Figure 8 mortality joinpoint/Israel male 45-69.jpg
- Supplement Figure 8 mortality joinpoint/Israel male 70-85+.jpg
- Supplement Figure 8 mortality joinpoint/Italy female 0-85+.jpg
- Supplement Figure 8 mortality joinpoint/Italy female 20-44.jpg
- Supplement Figure 8 mortality joinpoint/Italy female 45-69.jpg
- Supplement Figure 8 mortality joinpoint/Italy female 70-85+.jpg
- Supplement Figure 8 mortality joinpoint/Italy male 0-85+.jpg
- Supplement Figure 8 mortality joinpoint/Italy male 20-44.jpg
- Supplement Figure 8 mortality joinpoint/Italy male 45-69.jpg
- Supplement Figure 8 mortality joinpoint/Italy male 70-85+.jpg
- Supplement Figure 8 mortality joinpoint/Japan female 0-85+.jpg
- Supplement Figure 8 mortality joinpoint/Japan female 20-44.jpg
- Supplement Figure 8 mortality joinpoint/Japan female 45-69.jpg
- Supplement Figure 8 mortality joinpoint/Japan female 70-85+.jpg
- Supplement Figure 8 mortality joinpoint/Japan male 0-85+.jpg
- Supplement Figure 8 mortality joinpoint/Japan male 20-44.jpg
- Supplement Figure 8 mortality joinpoint/Japan male 45-69.jpg
- Supplement Figure 8 mortality joinpoint/Japan male 70-85+.jpg
- Supplement Figure 8 mortality joinpoint/Korea female 0-85+.jpg
- Supplement Figure 8 mortality joinpoint/Korea female 20-44.jpg
- Supplement Figure 8 mortality joinpoint/Korea female 45-69.jpg
- Supplement Figure 8 mortality joinpoint/Korea female 70-85+.jpg
- Supplement Figure 8 mortality joinpoint/Korea male 0-85+.jpg
- Supplement Figure 8 mortality joinpoint/Korea male 20-44.jpg
- Supplement Figure 8 mortality joinpoint/Korea male 45-69.jpg
- Supplement Figure 8 mortality joinpoint/Korea male 70-85+.jpg
- Supplement Figure 8 mortality joinpoint/Lithuania female 0-85+.jpg
- Supplement Figure 8 mortality joinpoint/Lithuania female 20-44.jpg
- Supplement Figure 8 mortality joinpoint/Lithuania female 45-69.jpg
- Supplement Figure 8 mortality joinpoint/Lithuania female 70-85+.jpg
- Supplement Figure 8 mortality joinpoint/Lithuania male 0-85+.jpg
- Supplement Figure 8 mortality joinpoint/Lithuania male 20-44.jpg
- Supplement Figure 8 mortality joinpoint/Lithuania male 45-69.jpg
- Supplement Figure 8 mortality joinpoint/Lithuania male 70-85+.jpg
- Supplement Figure 8 mortality joinpoint/Malta female 0-85+.jpg
- Supplement Figure 8 mortality joinpoint/Malta female 20-44.jpg
- Supplement Figure 8 mortality joinpoint/Malta female 45-69.jpg
- Supplement Figure 8 mortality joinpoint/Malta female 70-85+.jpg
- Supplement Figure 8 mortality joinpoint/Malta male 0-85+.jpg
- Supplement Figure 8 mortality joinpoint/Malta male 20-44.jpg
- Supplement Figure 8 mortality joinpoint/Malta male 45-69.jpg
- Supplement Figure 8 mortality joinpoint/Malta male 70-85+.jpg
- Supplement Figure 8 mortality joinpoint/Netherlands female 0-85+.jpg
- Supplement Figure 8 mortality joinpoint/Netherlands female 20-44.jpg
- Supplement Figure 8 mortality joinpoint/Netherlands female 45-69.jpg
- Supplement Figure 8 mortality joinpoint/Netherlands female 70-85+.jpg
- Supplement Figure 8 mortality joinpoint/Netherlands male 0-85+.jpg
- Supplement Figure 8 mortality joinpoint/Netherlands male 20-44.jpg
- Supplement Figure 8 mortality joinpoint/Netherlands male 45-69.jpg
- Supplement Figure 8 mortality joinpoint/Netherlands male 70-85+.jpg
- Supplement Figure 8 mortality joinpoint/New Zealand female 0-85+.jpg
- Supplement Figure 8 mortality joinpoint/New Zealand female 20-44.jpg
- Supplement Figure 8 mortality joinpoint/New Zealand female 45-69.jpg
- Supplement Figure 8 mortality joinpoint/New Zealand female 70-85+.jpg
- Supplement Figure 8 mortality joinpoint/New Zealand male 0-85+.jpg
- Supplement Figure 8 mortality joinpoint/New Zealand male 20-44.jpg
- Supplement Figure 8 mortality joinpoint/New Zealand male 45-69.jpg
- Supplement Figure 8 mortality joinpoint/New Zealand male 70-85+.jpg
- Supplement Figure 8 mortality joinpoint/Norway female 0-85+.jpg
- Supplement Figure 8 mortality joinpoint/Norway female 20-44.jpg
- Supplement Figure 8 mortality joinpoint/Norway female 45-69.jpg
- Supplement Figure 8 mortality joinpoint/Norway female 70-85+.jpg
- Supplement Figure 8 mortality joinpoint/Norway male 0-85+.jpg
- Supplement Figure 8 mortality joinpoint/Norway male 20-44.jpg
- Supplement Figure 8 mortality joinpoint/Norway male 45-69.jpg
- Supplement Figure 8 mortality joinpoint/Norway male 70-85+.jpg
- Supplement Figure 8 mortality joinpoint/Philippines female 0-85+.jpg
- Supplement Figure 8 mortality joinpoint/Philippines female 20-44.jpg
- Supplement Figure 8 mortality joinpoint/Philippines female 45-69.jpg
- Supplement Figure 8 mortality joinpoint/Philippines female 70-85+.jpg
- Supplement Figure 8 mortality joinpoint/Philippines male 0-85+.jpg
- Supplement Figure 8 mortality joinpoint/Philippines male 20-44.jpg
- Supplement Figure 8 mortality joinpoint/Philippines male 45-69.jpg
- Supplement Figure 8 mortality joinpoint/Philippines male 70-85+.jpg
- Supplement Figure 8 mortality joinpoint/Poland female 0-85+.jpg
- Supplement Figure 8 mortality joinpoint/Poland female 20-44.jpg
- Supplement Figure 8 mortality joinpoint/Poland female 45-69.jpg
- Supplement Figure 8 mortality joinpoint/Poland female 70-85+.jpg
- Supplement Figure 8 mortality joinpoint/Poland male 0-85+.jpg
- Supplement Figure 8 mortality joinpoint/Poland male 20-44.jpg
- Supplement Figure 8 mortality joinpoint/Poland male 45-69.jpg
- Supplement Figure 8 mortality joinpoint/Poland male 70-85+.jpg
- Supplement Figure 8 mortality joinpoint/Russian female 0-85+.jpg
- Supplement Figure 8 mortality joinpoint/Russian female 20-44.jpg
- Supplement Figure 8 mortality joinpoint/Russian female 45-69.jpg
- Supplement Figure 8 mortality joinpoint/Russian female 70-85+.jpg
- Supplement Figure 8 mortality joinpoint/Russian male 0-85+.jpg
- Supplement Figure 8 mortality joinpoint/Russian male 20-44.jpg
- Supplement Figure 8 mortality joinpoint/Russian male 45-69.jpg
- Supplement Figure 8 mortality joinpoint/Russian male 70-85+.jpg
- Supplement Figure 8 mortality joinpoint/Slovakia female 0-85+.jpg
- Supplement Figure 8 mortality joinpoint/Slovakia female 20-44.jpg
- Supplement Figure 8 mortality joinpoint/Slovakia female 45-69.jpg
- Supplement Figure 8 mortality joinpoint/Slovakia female 70-85+.jpg
- Supplement Figure 8 mortality joinpoint/Slovakia male 0-85+.jpg
- Supplement Figure 8 mortality joinpoint/Slovakia male 20-44.jpg
- Supplement Figure 8 mortality joinpoint/Slovakia male 45-69.jpg
- Supplement Figure 8 mortality joinpoint/Slovakia male 70-85+.jpg
- Supplement Figure 8 mortality joinpoint/Slovenia female 0-85+.jpg
- Supplement Figure 8 mortality joinpoint/Slovenia female 20-44.jpg
- Supplement Figure 8 mortality joinpoint/Slovenia female 45-69.jpg
- Supplement Figure 8 mortality joinpoint/Slovenia female 70-85+.jpg
- Supplement Figure 8 mortality joinpoint/Slovenia male 0-85+.jpg
- Supplement Figure 8 mortality joinpoint/Slovenia male 20-44.jpg
- Supplement Figure 8 mortality joinpoint/Slovenia male 45-69.jpg
- Supplement Figure 8 mortality joinpoint/Slovenia male 70-85+.jpg
- Supplement Figure 8 mortality joinpoint/South Africa female 0-85+.jpg
- Supplement Figure 8 mortality joinpoint/South Africa female 20-44.jpg
- Supplement Figure 8 mortality joinpoint/South Africa female 45-69.jpg
- Supplement Figure 8 mortality joinpoint/South Africa female 70-85+.jpg
- Supplement Figure 8 mortality joinpoint/South Africa male 0-85+.jpg
- Supplement Figure 8 mortality joinpoint/South Africa male 20-44.jpg
- Supplement Figure 8 mortality joinpoint/South Africa male 45-69.jpg
- Supplement Figure 8 mortality joinpoint/South Africa male 70-85+.jpg
- Supplement Figure 8 mortality joinpoint/Spain female 0-85+.jpg
- Supplement Figure 8 mortality joinpoint/Spain female 20-44.jpg
- Supplement Figure 8 mortality joinpoint/Spain female 45-69.jpg
- Supplement Figure 8 mortality joinpoint/Spain female 70-85+.jpg
- Supplement Figure 8 mortality joinpoint/Spain male 0-85+.jpg
- Supplement Figure 8 mortality joinpoint/Spain male 20-44.jpg
- Supplement Figure 8 mortality joinpoint/Spain male 45-69.jpg
- Supplement Figure 8 mortality joinpoint/Spain male 70-85+.jpg
- Supplement Figure 8 mortality joinpoint/Sweden female 0-85+.jpg
- Supplement Figure 8 mortality joinpoint/Sweden female 20-44.jpg
- Supplement Figure 8 mortality joinpoint/Sweden female 45-69.jpg
- Supplement Figure 8 mortality joinpoint/Sweden female 70-85+.jpg
- Supplement Figure 8 mortality joinpoint/Sweden male 0-85+.jpg
- Supplement Figure 8 mortality joinpoint/Sweden male 20-44.jpg
- Supplement Figure 8 mortality joinpoint/Sweden male 45-69.jpg
- Supplement Figure 8 mortality joinpoint/Sweden male 70-85+.jpg
- Supplement Figure 8 mortality joinpoint/Switzerland female 0-85+.jpg
- Supplement Figure 8 mortality joinpoint/Switzerland female 20-44.jpg
- Supplement Figure 8 mortality joinpoint/Switzerland female 45-69.jpg
- Supplement Figure 8 mortality joinpoint/Switzerland female 70-85+.jpg
- Supplement Figure 8 mortality joinpoint/Switzerland male 0-85+.jpg
- Supplement Figure 8 mortality joinpoint/Switzerland male 20-44.jpg
- Supplement Figure 8 mortality joinpoint/Switzerland male 45-69.jpg
- Supplement Figure 8 mortality joinpoint/Switzerland male 70-85+.jpg
[truncated: 32 more entries]
